# Supplementary material for: Comparison of Volatile Compounds among Four Types of Teas Analyzed Using Gas Chromatography–Ion Mobility Spectrometry
Source: Foods. 2024 Jun 27;13(13):2043. doi: 10.3390/foods13132043 (PMC11241802; doi:10.3390/foods13132043)
Supplement: Supplementary file 1 [file foods-13-02043-s001.zip]

Archive with 1 entries (1 files):
- foods-3060760-supplementary.pdf
